# Supplementary material for: Performance of Targeted Library Preparation Solutions for SARS-CoV-2 Whole Genome Analysis
Source: Diagnostics (Basel). 2020 Sep 29;10(10):769. doi: 10.3390/diagnostics10100769 (PMC7601271; doi:10.3390/diagnostics10100769)
Supplement: Supplementary file 1 [file diagnostics-10-00769-s001.zip]

Archive with 5 entries (3 files):
- Proof Supplementary files MDPI/
- Proof Supplementary files MDPI/diagnostics-927215-supplementary final/
- Proof Supplementary files MDPI/diagnostics-927215-supplementary final/Figure_S1_Process scheme.pdf
- Proof Supplementary files MDPI/diagnostics-927215-supplementary final/Table_S1_Metrics of samples.xlsx
- Proof Supplementary files MDPI/diagnostics-927215-supplementary final/Table_S2_MiSeq sequencing.docx
