# Supplementary material for: Performance of Targeted Library Preparation Solutions for SARS-CoV-2 Whole Genome Analysis
Source: Diagnostics (Basel). 2020 Sep 29;10(10):769. doi: 10.3390/diagnostics10100769 (PMC7601271; doi:10.3390/diagnostics10100769)
Supplement: Supplementary file 1 [file diagnostics-10-00769-s001.zip › Proof Supplementary files MDPI/diagnostics-927215-supplementary final/Table_S1_Metrics of samples.xlsx]

## Sheet: Final Table publication
Supplementary Table S1. Metrics of samples processed in NEB+TWIST1,2 (NEB+TWIST1 plex 1-3, NEB+TWIST2 plex 2-3), ILLUMINA (plex 1-8) and PARAGON (no plex) approach. Ct, reflecting the viral load; Plex Number, samples which were plexed together posses the same number; Amount of DNA in Plex (Qubit), total amount of DNA in ng of each samples addend in a plex (measured by Qubit 2.0, Qubit™ dsDNA BR A…																																				Reads of Depth for CDS
Library Preparation		Sample Name	Sample	% Alligned Bases 1x	% Alligned Bases 2x	% Alligned Bases 10x	% Alligned Bases 20x	% Alligned Bases 30x	% Alligned Bases 40x	% Alligned Bases 50x	% Alligned Bases 100x	% of Duplicates	Ct Value	Number of Total Reads	Mean of Total Reads/Plex	STD (Mean of Total Reads/Plex)	Number of Mapped Reads	Mean of Mapped Reads/Plex	STD (Mean of Mapped Reads/Plex)	% Mapped Reads	mean_insert_size	median_insert_size	Mean Target Coverage	Mean Target Coverage/Plex	STD (Mean Target Coverage/Plex)	Median Target Coverage	Minimum Target Coverage	sum	ssted	q1	q3	Plex Number	Amount of DNA in Plex (Qubit, ng)	Amount of DNA in Plex (Agilent, ng)		ORF1a	ORF1ab	S	ORF3a	E	M	ORF6	ORF7a	ORF7b	ORF8	N	ORF10
NEB+TWIST1	RUN1	IAB20_006_02	IAB20-006-2_S2_trim_NM_908947_3_rmdp_so	99.8127	99.6923	74.985	10.7384	0.3277	0	0	0	64.3512	26.62	23450	2.01286e+06	4.65265e+06	7807	1.98771e+06	4.62055e+06	33.2921	303.505	287	12.9833	1937.66	3797.07	12	0	387461	5.02551	10	16	1	184.32	96.744		55.9007	58.2751	38.1298	45.4891	89.6228	47.8266	40.8226	28.5519	38.9621	29.9071	71.3016	88.8633
	RUN1	IAB20_006_03	IAB20-006-3_S3_trim_NM_908947_3_rmdp_so	32.9543	8.2469	0	0	0	0	0	0	71.768	31.77	19270			297			1.54126	409.211	396	0.441678			0	0	13181	0.757405	0	1		188.36	147.832		1.48404	1.79441	3.10178	1.0628	2.84649	0.846039	1.81183	1.09836	0	2.16667	6.17698	5.66667
	RUN1	IAB20_006_04	IAB20-006-4_S4_trim_NM_908947_3_rmdp_so	99.9766	99.9565	99.8796	99.8696	99.8629	99.8629	99.8595	99.8495	71.7091	18.21	1713978			1685786			98.3552	338.037	316	2395.26			2324	23	71481846	563.407	2038.5	2628		189.27	129.141		12056.1	11772.4	10809.1	10201.6	10989.5	12339	12785.1	13606.6	11870.6	14613	23611.5	27736.5
	RUN1	IAB20_006_09	IAB20-006-9_S9_trim_NM_908947_3_rmdp_so	99.9699	99.9699	99.9331	99.903	99.893	99.8863	99.883	99.8729	83.6379	15.12	15123226			15007198			99.2328	346.482	319	12242.5			11962	203	365354358	2529.8	10694	13327		188.34	155.875		101446	99378.3	93575.5	96106.5	112466	128741	122655	124298	118667	143996	214819	278201
	RUN1	IAB20_006_10	IAB20-006-10_S10_trim_NM_908947_3_rmdp_so	99.893	99.8896	99.8729	99.8595	99.8562	99.8462	99.8361	99.8194	91.3599	20.83	1158392			1142175			98.6	372.023	336	498.333			485	5	14871753	112.02	422	553		130.2	83.04		7944.33	7838.35	7198.65	6379.46	7943.8	7142.72	8587.17	6850.41	6935.55	8302.12	12852.4	16299.5
	RUN1	IAB20_006_12	IAB20-006-12_S12_trim_NM_908947_3_rmdp_so	99.9164	99.9064	99.8662	99.8629	99.8562	99.8562	99.8529	99.8361	72.4734	19.69	605806			588439			97.1332	337.241	310	797.282			771	11	23793286	190.978	665	895		189	105.444		4197.51	4042.48	3731.1	3508.11	3831.53	4012.76	4285.95	3820.6	4000.05	4747.69	6789.28	9822.57
	RUN1	IAB20_006_13	IAB20-006-13_S13_trim_NM_908947_3_rmdp_so	98.9399	89.2482	2.351	0	0	0	0	0	15.0161	31.96	24138			1172			4.85541	274.1	234	4.29136			4	0	128067	2.39301	2	6		184.56	135.528		8.33515	8.07947	7.04526	6.02899	10.7939	7.93871	3.44624	4.03825	3.95455	5.52459	13.0413	15.3162
	RUN1	IAB20_006_01	IAB20-006-1_S1_trim_NM_908947_3_rmdp_so	99.8595	99.8462	99.8261	99.8027	99.7692	99.271	97.1942	46.3581	36.9496	23.29	38138			35405			92.8339	278.345	253	99.3225			97	1	2964080	28.6718	80	118		42.93	24.03		257.11	260.655	260.588	174.446	274.956	145.541	216.575	243.328	292.864	305.246	175.522	412.171
	RUN1	iAB20_006_06	IAB20-006-6_S6_trim_NM_908947_3_rmdp_so	99.8595	99.7826	97.6022	92.7229	81.4795	54.478	23.4733	0.7525	36.8292	23.15	15672			14270			91.0541	298.57	259	41.0024			41	0	1223634	15.274	32	49		36.96	11.88		103.01	104.458	107.394	68.2403	104.276	55.8655	186.323	140.995	135.28	149.372	56.9881	279.214
	RUN1	IAB20_006_07	IAB20-006-7_S7_trim_NM_908947_3_rmdp_so	99.9465	99.9197	99.8863	99.8729	99.8662	99.8629	99.8629	99.8529	52.2361	16.03	1406542			1394536			99.1464	321.768	292	3285.1			3331	37	98037307	877.656	2816	3794		43.5	23.875		9517.05	9867.04	10031.1	8145.85	12851.4	7481.88	15085.9	14949	15973.2	17221.3	8179.55	31833.6
	RUN1	IAB20_006_15	IAB20-006-15_S15_trim_NM_908947_3_rmdp_so	99.9264	99.9097	99.8729	99.8662	99.8662	99.8595	99.8595	99.5351	45.9088	14.29	2275968	2.36318e+06	3.93169e+06	2267809	2.33446e+06	3.90891e+06	99.6415	313.127	283	5944.56	3893.46	5554.43	6447	32	177403444	2219.85	5082.5	7400	2	36.01	9.88		16949.6	17815.7	17235.5	8335.19	16655.5	5169.1	18041.1	15313.1	19572.5	18954.6	2312.19	18770.2
	RUN1	IAB20_006_16	IAB20-006-16_S16_trim_NM_908947_3_rmdp_so	99.8428	99.8395	95.2846	47.1172	11.4073	3.3041	1.0635	0	11.2616	25.64	27262			5404			19.8225	284.569	242	20.2846			19	0	605354	8.12591	15	24		198	218.52		42.5921	39.7967	37.4969	33.2089	29.114	54.0374	61.043	46.3388	56.2348	60.9809	93.6778	100.137
	RUN1	IAB20_006_17	IAB20-006-17_S17_trim_NM_908947_3_rmdp_so	99.9498	99.9465	99.8963	99.883	99.8763	99.8696	99.8696	99.8629	50.4442	11.29	4057376			4016575			98.9944	293.449	260	8784.09			8616	82	262143552	1942	7409.5	9858		188.5	172		26051.7	26666.5	23898.4	20240.9	38209.4	21931.8	27493.7	21203.6	49939	49761.4	42703.7	54393.5
	RUN1	IAB20_006_18	IAB20-006-18_S18_trim_NM_908947_3_rmdp_so	99.8796	99.8462	97.0169	94.4385	92.6426	90.7999	89.091	61.3839	19.6797	21.38	30742			28632			93.1364	285.983	258	105.357			109	0	3144167	41.1338	83	134		33.15	2.21		211.736	221.029	219.205	99.9928	243.724	78.281	186.398	174.068	238.606	234.459	48.7357	226.641
	RUN1	IAB20_006_19	IAB20-006-19_S19_trim_NM_908947_3_rmdp_so	97.3447	89.6729	9.4041	0.3946	0	0	0	0	2.0164	22.6	24640			1203			4.88231	275.107	244	5.21543			5	0	155644	3.22845	3	7		195.5	156.57		7.6411	7.83401	6.4393	7.92271	5.95614	8.52765	11.9946	14.7869	19.0682	16.0984	16.1921	30
	RUN1	IAB20_006_20	IAB20-006-20_S20_trim_NM_908947_3_rmdp_so	99.9967	99.99	99.9431	99.9164	99.903	99.8963	99.8896	99.8763	71.452	12.37	12308950			12223984			99.3097	306.304	284	16341			16015	220	487664420	3393.12	14026	18335.5		291	224.15		83589.5	83799.8	74195.2	72552.7	83162.8	88538.6	71097.6	86347.7	83872	109656	152407	192016
	RUN1	IAB20_006_21	IAB20-006-21_S21_trim_NM_908947_3_rmdp_so	99.9431	99.8763	99.8562	99.8529	99.8395	99.8261	99.8261	99.8027	9.6263	17.53	121468			90936			74.8642	277.326	242	362.893			355	3	10829828	97.0783	291	428		188.1	104.76		622.591	631.061	605.678	508.752	694.811	562.179	621.532	502.519	522.909	601.186	857.968	1230.95
	RUN1	IAB20_006_22	IAB20-006-22_S22_trim_NM_908947_3_rmdp_so	99.9431	99.9398	99.9064	99.893	99.8863	99.8796	99.8796	99.8662	68.1892	14.11	4668132			4614579			98.8528	317.172	294	7034.39			6877	86	209927325	1553.07	6048	7827		198	192.96		30582.4	30482.5	28377.1	29344.5	38042	32086.9	38090.4	35420	35463.7	45882.9	59397	101066
	RUN1	IAB20_006_23	IAB20-006-23_S23_trim_NM_908947_3_rmdp_so	99.8629	99.8595	99.4248	96.6792	94.5689	93.579	92.2781	90.208	21.908	19.78	92472			91572			99.0267	280.473	252	320.742			344	0	9571912	140.556	238	422		24.18	2.21		666.135	702.749	634.304	290.207	690.671	219.091	1020.37	777.546	1197.08	1137.07	112.433	594.744
	RUN1	IAB20_006_24	IAB20-006-24_S24_trim_NM_908947_3_rmdp_so	99.8562	99.8294	85.1816	22.5135	4.8358	1.9363	0.6421	0	4.8377	22.93	24836			3914			15.7594	265.861	241	16.0228			15	0	478167	7.49465	11	19		163.8	126.56		26.6578	26.8355	26.399	24.7681	30.2982	29.1943	32.7258	42.6038	36.4167	48.2842	69.7889	87.5897
	RUN1	IAB20_006_05	IAB20-006-5_S5_trim_NM_908947_3_rmdp_so	99.5485	98.7526	36.7133	1.5417	0	0	0	0	99.5079	27.75	490716	1.9012e+06	4.63682e+06	319929	1.6668e+06	4.64661e+06	65.1964	483.548	392	8.41899	109.16	171.35	8	0	251248	4.40571	5	11	3	165	119.16		2388.29	2218.77	1838.1	1327.49	2075.13	4435.68	897.489	1772.01	5392.91	3146.89	3723.44	2134.34
	RUN1	IAB20_006_08	IAB20-006-8_S8_trim_NM_908947_3_rmdp_so	99.913	99.8997	99.8662	99.8562	99.8495	99.8462	99.8395	99.8127	99.4854	21.56	15048046			14829422			98.5472	445.274	411	421.933			388	3	12591753	146.471	335	460		121.44	100.08		104729	98720.2	90788.2	93382.1	96416.6	128894	125991	138597	133846	145597	244371	310717
	RUN1	IAB20_006_11	IAB20-006-11_S11_trim_NM_908947_3_rmdp_so	89.606	65.0625	1.0033	0	0	0	0	0	95.6635	29.52	21906			12192			55.656	323.835	285	2.4266			2	0	72417	1.87071	1	3		36.53	19.37		79.9783	84.3503	114.74	17.4855	102.031	12.2511	28.7849	148.582	236.447	222.727	7.80317	48.1795
	RUN1	IAB20_006_14	IAB20-006-14_S14_trim_NM_908947_3_rmdp_so	99.8997	99.8796	99.8595	99.8529	99.8495	99.8361	99.8228	99.8127	93.7797	22.64	1453198			1443788			99.3525	308.445	273	411.43			407	2	12278317	98.3165	348	466		28.86	5.72		10375	10574.9	10040.2	7182.2	11061.1	4805.19	15636.7	13514.3	15888.6	13931	5170.8	19369.9
		pc3					99.81			60.61	7.11	8.95	34.2	247902			13759			5.57			60			55	0						88.76	81.34		64.0283	61.0815	73.2878	60.2899	61.2895	105.115	60.6882	40.8169	49.3788	88.9426	77.5151	57.8205
		pc1					0			0	0	73.44	33.01	238532			585			0.24			2.45			2	0						80.33	114.115		97.7846	97.6331	87.2036	85.7512	121.158	102.999	127.204	101.347	183.091	174.235	184.04	243.41
	RUN2	pc2					0			0	0	86.35	29.63	201166			1574			0.8			4.5			4	0						66.41	63.655		11.8967	15.4192	9.43721	26.2995	30.1711	19.136	19.7258	5.57924	3.75758	10.8497	20.027	11.7607
	RUN2	pc4					99.87			99.81	97.35	72.66	25.83	381548			46688			18.9			180			177	0						89.465	77.575		1098.22	1117.65	1097.29	1194.64	1295.66	1086.58	1136.84	1186.67	1172.36	1148.73	1745.3	1257.67
	RUN2	nc					0			0	0	0	40	703540			47			0			0.3			0	0						90.86	93.1		0.0889696	0.120338	0.0635793	0.530193	0	0	0	0	1.13636	0.874317	0.274603	0
	RUN2	nc					0			0	0	0	40	225468			25			0			0.14			0	0						344	273.95		0.204418	0.213715	0.0251177	0	0	0	0	0	0	0	0	0
NEB+TWIST2	RUN2	IAB20_006_31	TUS-05611_S3_trim_NM_908947_3_rmdp_so	99.9799	99.8796	99.8595	99.8529	99.8462	99.8462	99.8462	99.8294	9.8935	14.95	193098	960668	1.0469e+06	18811	922686	1.06967e+06	97.42	251.071	227	695.673	1978.26	1771.94	684	9	20760958	159.4	591	786	4	117.52	140.036		1178.34	1214.86	1157.37	1188.04	1468.84	1240.04	1415.87	1207.78	1160.77	1390.07	1845.27	1912.65
	RUN2	IAB20_006_32	TUS-05613_S4_trim_NM_908947_3_rmdp_so	99.9298	99.913	99.8696	99.8662	99.8595	99.8595	99.8562	99.8462	19.7874	15.33	441076			431041			97.72	230.46	212	1304.82			1237	20	38939685	451.983	1030	1434		176.88	125.472		2771.05	2657.9	2125.35	2300.68	2552.52	2793.36	2208.74	2589.73	2291.35	3569.25	6080.96	5606.02
	RUN2	IAB20_006_36	TUS-05712_S8_trim_NM_908947_3_rmdp_so	99.903	99.8997	99.8629	99.8595	99.8562	99.8495	99.8495	99.8395	39.0671	14.93	620124			613475			98.93	177.452	168	1081.66			1040	9	32280047	366.493	842	1242		166.13	152.625		3136.29	3207.5	3034.8	2509.71	3856.93	3071.67	3703.19	4071.83	3560.83	4712.85	6304.6	7537.68
	RUN2	IAB20_006_38	TUS-05723_S10_trim_NM_908947_3_rmdp_so	99.8863	99.8863	99.8629	99.8595	99.8529	99.8495	99.8495	99.8294	12.1771	15.25	223098			214547			96.17	240.787	218	746.407			750	7	22275033	158.587	632	850		108.24	128.945		1390.61	1389.48	1309.69	1147.24	1366.52	1265.23	1559.34	1381.42	1296.92	1623.5	1819.94	2343.14
	RUN2	IAB20_006_47	TUS-07096_S15_trim_NM_908947_3_rmdp_so	99.9365	99.9164	99.8763	99.8696	99.8662	99.8662	99.8629	99.8562	50.5241	13.5	2906062			2888804			99.41	227.211	211	5232.44			5198	53	156151638	1018.45	4556	5850		75.43	141.512		17881.8	17423.8	16880.9	15166.1	19499.1	17447	17684.5	19847.5	18294.3	22841.7	29331.8	28269.9
	RUN2	IAB20_006_48	TUS-07503_S16_trim_NM_908947_3_rmdp_so	99.9632	99.9465	99.8696	99.8662	99.8629	99.8595	99.8562	99.8495	40.1483	13.1	1380548			1369440			99.2	211.281	195	2808.53			2737	32	83815085	725.225	2327	3183		107.12	137.254		7916.24	7802.75	7727.02	6778.85	9185.25	8395.76	8081.39	10159.6	10069.4	12146.4	16033.1	14839.1
	RUN2	IAB20_006_25	3TO-03353_S1_trim_NM_908947_3_rmdp_so	99.9498	99.9264	99.8662	99.8595	99.8562	99.8562	99.8529	99.8428	28.5995	17.62	379542	1.53944e+06	1.77748e+06	358778	1.43359e+06	1.80768e+06	94.53	253.915	233	1054.49	1696.59	1555.96	987	18	31469032	329.879	842	1163	5	157.5	168.8		2218.68	2206.47	1941.36	2083.4	3082.5	2402.03	2886.41	2766.15	2912.05	3945.96	4910.06	5787.12
	RUN2	IAB20_006_27	3TO 03413_S2_trim_NM_908947_3_rmdp_so	99.9967	99.9498	99.8863	99.8729	99.8662	99.8662	99.8629	99.8562	73.138	17.34	2894084			2858535			98.77	275.706	260	3305.11			3244	52	98634298	797.693	2778	3716		193.5	169.85		18311	18333.8	16083.3	16407.8	17821.9	19222.1	16141.9	16023.4	15662.1	21753.8	36877.9	39444.8
	RUN2	IAB20_006_33	TUS-05621_S5_trim_NM_908947_3_rmdp_so	99.9565	99.9398	99.883	99.8729	99.8662	99.8662	99.8662	99.8562	67.6982	16.35	2652104			2624491			98.96	191.111	182	2551.71			2453	62	76150677	823.948	2012	2937		204.5	172.25		15756.8	15142.9	10191.1	9357.05	12969.3	11177.9	7828.45	11321.5	9241.63	16007.9	23561.8	31606.9
	RUN2	IAB20_006_34	TUS-05637_S6_trim_NM_908947_3_rmdp_so	99.8763	99.8696	99.8529	99.8495	99.8428	99.8361	99.8094	92.0607	28.9898	19	109624			102868			93.84	178.138	167	210.748			174	9	6289340	141.02	136	222		131.2	167.321		488.705	516.601	440.651	332.981	722.206	347.722	377.78	435.716	833.439	1326.9	1498.48	1406.72
	RUN2	IAB20_006_35	TUS-05705_S7_trim_NM_908947_3_rmdp_so	99.9164	99.9164	99.8763	99.8662	99.8662	99.8629	99.8595	99.8529	47.6454	16.79	1009392			99224			98.3	192.768	181	1612.22			1555	48	48113412	510.589	1301	1846		181.98	173.772		5429.5	5636.62	4879.23	4068.24	5646.26	4311.23	4703.88	5072.6	4290.05	6334.09	9259.03	11907.5
	RUN2	IAB20_006_37	TUS-05722_S9_trim_NM_908947_3_rmdp_so	99.9431	99.9197	99.8629	99.8595	99.8529	99.8529	99.8495	99.8361	30.0736	17.68	338092			310151			91.74	229.78	212	810.86			726	5	24198487	359.632	577	897		178.93	166.199		1851.33	1846.63	1498.71	1469.47	3233.18	1608.88	1642.11	1775.43	3459.71	5265.7	4016.81	4743.15
	RUN2	IAB20_006_42	TUS-06211_S11_trim_NM_908947_3_rmdp_so	99.9164	99.8796	99.8662	99.8595	99.8595	99.8562	99.8562	99.8462	43.9746	18.82	537790			512902			95.37	255.372	236	1173.85			1098	19	35031241	379.759	948	1278		195.96	172.983		3263.4	3112.97	2571.84	2560.87	3265.52	3512.42	3457.65	3642.99	3319.23	4666.29	8226.39	8726.94
	Paragon	IAB20_006_43	TUS-06212_S12_trim_NM_908947_3_rmdp_so	99.9933	99.9632	99.8997	99.8863	99.8729	99.8729	99.8696	99.8629	75.033	16.69	5359882			5289489			98.69	244.668	228	4872.21			4702	89	145401310	1246.77	4052.5	5409		270.86	167.185		32768	30606.7	22742.5	25178.4	27653.7	35699.6	18954.8	29002.9	23160.3	40532.4	74562.8	71203.7
	Paragon	IAB20_006_45	TUS-06829_S13_trim_NM_908947_3_rmdp_so	99.8495	99.8495	99.8127	99.7358	98.8997	96.2477	83.8238	4.7087	91.1694	18.02	176798			174622			98.77	282.512	268	66.8821			66	0	1995962	18.0076	54	78		29.34	27.9		1111.04	1093.94	1051.35	853.284	1338	1004.32	1146.81	1175.64	1284.08	1540.73	1990.53	2343.49
	Paragon	IAB20_006_46	TUS-06833_S14_trim_NM_908947_3_rmdp_so	99.9699	99.9565	99.883	99.8662	99.8662	99.8629	99.8595	99.8529	77.9713	17.65	3451804			3421571			99.12	258.807	247	2983.84			2960	34	89046717	613.184	2553	3372		182.58	190.536		22872.6	21690.2	17693.9	15401.9	19384.7	17129	19033.5	18370.3	17101.7	23965.9	33391.5	35454.5
	Paragon	pc4	PK-1000-Copies_S17_trim_NM_908947_3_rmdp_so	99.9064	99.883	95.8933	51.3778	10.7551	2.1236	0.5485	0	60.0751	25.835	24774			16852			68.02	189.935	178	20.5732			20	1	613966	7.55191	16	25		62.46	70.56		94.8415	94.4906	96.4333	128.467	104.491	113.966	92.5753	97.8169	61.4848	102.205	116.363	56.2564
Illumina	ILLUMINA	IAB20_006_17	COV-200328-44_S33	99.9565	99.9398	99.8796	99.8662	99.8495	99.8495	99.8495	99.8127	56.1381	11.29	3744308	2.56574e+06	1.07833e+06	3542952	2.36929e+06	1.01952e+06	94.6223	188.978	172	4721.14	3281.94	1128.8	4766	9	140892951	566.1732634	4413	5081	1	2062.2	160.272		16987.3	17230.2	17117.8	17479.1	19294.6	17384.1	17836.9	16069.4	18933.1	16845.6	17359.6	18126.8
	ILLUMINA	IAB20_006_48	TUS-07503_S23	100	99.9331	99.8796	99.8696	99.8562	99.8495	99.8261	99.786	41.3976	13.1	1799922			1580453			87.8067	166.789	150	2469.19			2474	4	73687906	402.6912609	2226	2735		2553.6	204.896		7277	7210.06	6213.59	7523.33	6723.43	7619.83	6111.18	6890.58	6687.15	7591	9890.81	9910.22
	ILLUMINA	IAB20_006_47	TUS-07096_S24	99.9866	99.9398	99.883	99.8729	99.8662	99.8595	99.8495	99.8094	53.3051	13.5	3285422			3033986			92.3469	164.924	148	3694.78			3706	9	110263306	526.9085064	3364	4056		2761.2	6814.16		14008.4	13699	11988.8	14192.4	12930.4	14086.1	11469.2	12959.5	12747	13480.9	16883.7	16429.2
	ILLUMINA	IAB20_006_26	3TO-03384_S25	99.9465	99.9298	99.883	99.8729	99.8696	99.8595	99.8529	99.8094	50.1301	13.81	2870288			2607867			90.8573	176.629	159	3671.82			3703	8	109578043	470.8286514	3407	3965		2851.2	175.689		12044.5	12202.9	11739.4	13025.4	12939.2	12870.4	12137.7	11197.3	11581.9	11657.5	13911.8	12555.3
	ILLUMINA	IAB20_006_22	COV-200329-10_S32	99.9298	99.903	99.8696	99.8228	99.7993	99.7993	99.796	99.7726	36.6322	14.11	1128742			1081205			95.7885	166.369	151	1852.79			1868	5	55292755	251.9663793	1709	2012		768.2	229.977		4768.14	4882.17	5060.84	5775.9	6039.96	6081.53	6000.67	5681.8	5998.08	5173.93	5480.21	4945.38
	ILLUMINA	IAB20_006_15	COV-200327-49_S31	99.9398	99.913	99.8662	99.8495	99.8495	99.8261	99.8261	99.7927	51.163	14.29	2900914	1.75445e+06	753766	2585438	1.46217e+06	686254	89.1249	188.977	172	3859.97	2479.64	884.248	3918	2	115193215	529.0569008	3564	4193	2	2072.3	257.368		12284.6	12664	12503.7	12809.2	13821.8	13106.5	12778.4	12620.3	15275.5	14164.2	14368.2	12675.7
	ILLUMINA	IAB20_006_07	VIR-2003-3556_S35	99.8896	99.8729	99.8495	99.8228	99.7993	99.7927	99.7893	99.7358	34.4562	16.03	1113862			886627			79.5994	175.387	160	1665.19			1625	0	49694342	356.6101152	1465	1802		1547.7	274.857		3799.01	3893.44	3971.78	4582.6	5117.99	5613.15	5537.28	5920.18	6665.4	6823.41	8606.71	7487.41
	ILLUMINA	IAB20_006_33	TUS-05621_S20	99.9197	99.9164	99.8729	99.8495	99.8261	99.8094	99.7927	99.7492	33.4874	16.35	1134736			944578			83.2421	175.587	160	1798.84			1788	5	53682663	335.0561741	1571	2032		1501.5	0.273		4675.62	4790.11	3802.93	4180.54	4239.34	4053.15	3666.3	3507.64	4005.89	4355.35	4787.19	3395.74
	ILLUMINA	IAB20_006_43	TUS-06212_S21	99.9365	99.9231	99.8896	99.8595	99.8529	99.8495	99.8261	99.786	39.9299	16.69	1530830			1341177			87.6111	177.744	162	2326.35			2351	6	69425125	367.5084388	2096.5	2569		1487.8	0.301		6571.36	6506.41	5761.07	6583.29	6732.12	7081.95	6324.09	6017.45	6655.65	6986.64	8212.77	5763.31
	ILLUMINA	IAB20_006_35	TUS-05705_S22	99.9465	99.9164	99.8662	99.8529	99.8495	99.8261	99.8228	99.786	41.9285	16.79	2091894			1553034			74.2406	188.217	171	2747.85			2755	4	82004023	463.8499874	2461	3049		4210.8	256.872		7431.45	7857.74	6909.18	7488.32	7869.68	7270.68	6664.07	6125.5	7258.83	7827.07	8470.51	6863.45
	ILLUMINA	IAB20_006_21	COV-200328-135_S26	99.8963	99.8662	99.8495	99.8161	99.7927	99.7927	99.7626	99.7391	38.5987	17.53	1375848	1722420	1.4453e+06	1121983	1396996	1.35498e+06	81.5485	190.676	176	2149.3	2277	1489.21	2151	1	64141456	359.8562759	1935	2397	3	1111.8	162.35		5494.63	5752.93	5490.8	5225.18	5849.51	5120.07	5040.26	5024.09	6224.12	6351.96	6161.53	5313.72
	ILLUMINA	IAB20_006_46	TUS-06833_S18	99.9599	99.9565	99.883	99.8729	99.8662	99.8562	99.8495	99.8194	58.0315	17.65	4222570			3752045			88.8569	187.657	170	4748.98			4796	8	141723821	751.8594526	4275	5269		4028	170.236		18887.4	18856.4	15938.2	16768.9	17485.3	16981.5	15036.6	15482.2	17861.4	20203.7	21593.3	16207.1
	ILLUMINA	IAB20_006_37	TUS-05722_S19	99.893	99.8662	99.8261	99.8027	99.7927	99.786	99.7692	99.699	18.6618	17.68	484318			303313			62.6268	197.744	181	796.445			801	1	23768301	156.9169343	691	899		1350.4	159.776		1517.3	1561.25	1294.41	1424.22	1655.59	1609.67	1516.96	1453.64	1869.77	2056.22	2214.34	2037.97
	ILLUMINA	IAB20_006_45	TUS-06829_S4	99.9565	99.8963	99.8562	99.8194	99.7993	99.7927	99.7893	99.7391	31.2612	18.02	1136700			763495			67.1677	180.683	165	1545.99			1550	3	46137023	303.7669773	1346	1756		3017.2	131.48		3759.39	3796.21	3313.19	3280.98	3400.35	3441.88	2735.97	3341.86	3620.13	4371.71	4951.26	4792.44
	ILLUMINA	IAB20_006_28	3TO-03437_S3	99.9064	99.8963	99.8662	99.8529	99.8495	99.8261	99.8027	99.7759	35.9658	18.17	1392664			1044144			74.9746	197.362	179	2144.27			2166	2	63991580	394.1604836	1912	2393		1934.4	160.888		5468.17	5395.14	4459.3	4807.01	5046.86	5069.76	4709.15	4670.46	5321.15	6179.21	7265.46	5326.68
	ILLUMINA	IAB20_006_04	VIR-2003-3491_S30	99.9298	99.9097	99.8796	99.8729	99.8595	99.8261	99.8228	99.7893	48.7278	18.21	2565338	1683594	611163	2064253	1.30862e+06	577614	80.4671	186.239	170	3204.26	1603.52	702.231	3225	8	95624856	554.0160968	2876	3530	4	2142	266.616		9714.32	9882.44	9545.98	10379.7	10804.8	11281.3	10474.6	10869.8	12441.7	13740.5	16177.5	11820.1
	ILLUMINA	IAB20_006_30	TUS-05580_S8	99.9398	99.9197	99.8729	99.8662	99.8495	99.8261	99.8194	99.7726	41.7304	18.46	1607062			1380203			85.8836	182.134	167	2387.18			2368	4	71240627	490.48096	2067	2713		1417.6	154.976		6539.34	7015.2	5906.83	6500.27	6467.15	6223.2	5217.6	5755.57	6344.2	7470.75	8105.87	5340.62
	ILLUMINA	IAB20_006_42	TUS-06211_S7	99.9431	99.8997	99.8662	99.8495	99.8395	99.8261	99.806	99.7759	36.4081	18.82	1266670			1010316			79.7616	190.725	174	1998.63			2004	2	59645223	395.3754214	1761	2221		2281.6	258.06		5019.73	4984.75	4356.5	4924.49	5374.64	5586.65	4955.64	5328.78	6046.02	6913.6	8521.86	5683.92
	ILLUMINA	IAB20_006_34	TUS-05637_S6	99.9599	99.9097	99.8562	99.8261	99.7993	99.7893	99.786	99.7325	30.5495	19	1022840			702594			68.6905	195.607	179	1558.07			1576	3	46497384	286.820215	1373	1728		2696.3	279.188		3471.9	3554.54	3115.16	3543.71	3906.19	3920.3	3659.58	3497.68	4215.97	4527.84	5329.95	4085.12
	ILLUMINA	IAB20_006_29	TUS-05576_S5	99.8997	99.883	99.8495	99.8261	99.8027	99.7927	99.7893	99.7358	30.114	19.21	1229978			673225			54.7347	194.089	177	1491.26			1491	1	44503778	282.4391528	1308	1688		4141	241.996		3359.88	3506.1	3078.29	3158.85	3430.73	3257.84	2977.7	2939.33	3253.81	3648.82	3898.23	3559.92
	ILLUMINA	IAB20_006_54	3969_S2	99.9565	99.9465	99.8896	99.8562	99.8529	99.8495	99.8495	99.8161	64.1336	19.68	4700372	1683594	1.79832e+06	4436071	1.30862e+06	1.83101e+06	94.377	168.096	153	4292.19	1603.52	1749.88	4314	8	128091920	781.4895219	3793.5	4773	5	655.2	45.37		20452.5	21096.9	16610.1	17613.6	19022.3	19265.1	17035	18525	21165.7	24205.6	31012.4	16211.2
	ILLUMINA	IAB20_006_12	VIR-2003-4288_S29	99.9197	99.8896	99.8562	99.8261	99.8228	99.8127	99.796	99.7692	43.6035	19.69	1989062			1360268			68.3874	181.013	166	2275.15			2295	1	67897450	353.8462004	2058	2511		2470.5	506.574		6562.14	6605.02	6371.62	6704.55	7050.05	7361.73	6827.1	6951.58	8122.64	8383.39	8641.03	7720
	ILLUMINA	IAB20_006_64	4652_S1	99.8462	99.7993	99.7391	99.6589	99.3278	97.7593	95.2879	33.5295	6.3668	20.71	624138			32780			5.25204	183.92	167	92.4706			88	0	2759600	34.29837643	70	107		2378.5	73.343		147.778	149.764	156.66	164.421	139.088	172.296	156.645	169.202	174.333	240.967	377.68	283.248
	ILLUMINA	IAB20_006_10	VIR-2003-4135_S28	99.883	99.8696	99.8261	99.8094	99.7927	99.7893	99.7692	99.7258	33.7022	20.83	723856			663433			91.6526	167.513	155	1215.12			1229	0	36262888	210.1566365	1080	1354		1024	429.28		3114.93	3163.3	2989.14	3065.91	3380.37	3374.97	3159.72	3367.85	3879.24	3840.86	3987.09	3395.63
	ILLUMINA	IAB20_006_19	COV-200328-64_S34	99.8094	99.7993	99.7291	99.6689	99.6388	99.5351	99.4683	91.3384	9.449	22.6	380542			50546			13.2826	188.639	174	142.668			138	0	4257630	37.94600474	118	160		4214.8	554.976		239.106	243.344	230.495	258.127	314.018	306.975	278.887	324.29	400.856	416.855	469.456	457.325
	ILLUMINA	IAB20_006_14	VIR-2003-244_S27	99.8562	99.8529	99.7726	99.7157	99.6656	99.6254	99.6154	97.4885	12.6097	22.64	181670	1.53335e+06	1.41537e+06	78078	961418	1.46748e+06	42.9779	153.013	142	173.036	711.636	854.562	168	0	5163910	48.25430832	142	195	6	262	19.75		336.362	336.501	340.978	412.368	385.263	412.232	371.828	422.333	486.848	572.413	678.914	619.727
	ILLUMINA	IAB20_006_61	4591_S17	99.9599	99.9164	99.8529	99.8529	99.8428	99.8228	99.8161	99.7458	78.0866	23.53	3741552			3410058			91.1402	147.199	132	1888.54			1897	3	56359711	327.2572362	1670	2113		205.2	157.092		15961.6	16461.7	13466.1	13248.4	14456.9	13547.8	12305	12629.4	13917	14562.5	16281.6	10397.4
	ILLUMINA	IAB20_006_53	3968_S16	99.9264	99.8729	99.8495	99.8428	99.8027	99.7692	99.7559	99.6923	57.726	23.96	1500020			1264547			84.302	151.437	138	1357.93			1316	1	40524696	337.8856338	1114	1568		229.9	211.793		5556.92	6187.51	4635.1	4536.91	5004.54	4477.45	4047.53	4455.31	5440.57	6307.98	6787.44	3275.79
	ILLUMINA	pc4	1000-Copies_S36	99.9298	99.9298	99.5017	98.1974	96.7828	95.3916	93.6359	63.2734	9.7123	25.835	425358			42766			10.0541	170.327	156	108.809			110	3	3247180	36.51854372	88	132		656.5	212.407		198.607	203.896	211.098	265.746	268.689	241.441	216.247	226.484	258.402	231.478	234.165	121.88
	ILLUMINA	IAB20_006_67	6120_S15	99.8127	99.7224	98.7927	86.0712	48.8563	17.6978	2.749	0	9.8127	25.63	1818128			11640			0.640219	172.46	157	29.8628			29	0	891196	9.796995087	23	36		6033.6	176.976		63.6486	62.2092	44.3362	50.5145	50.2456	38.1584	37.672	38	31.9545	42.3279	50.3056	48.7521
	ILLUMINA	IAB20_006_55	4089_S14	99.8629	99.8228	99.7492	99.689	99.6489	99.5887	99.5218	99.2308	60.2581	27.07	882066	1196518	360171	224243	69277	88044	25.4225	140.165	127	219	79.3338	78.6643	215	0	6535609	55.85336113	181	249	7	592.8	627.744		960.985	1052.17	798.616	850.856	855.557	856.354	743.473	925.115	1202.7	1378.78	1550	783.906
	ILLUMINA	IAB20_006_56	4475_S13	99.786	99.7659	99.5987	99.3947	95.4853	76.6036	47.6456	0	29.3683	27.27	1504290			25902			1.72188	160.984	147	49.7677			49	0	1485218	13.09249037	40	59		4582.8	12894.8		116.536	125.738	99.6824	127.692	131.465	159.897	112.306	109.822	134.682	148.59	161.875	130.368
	ILLUMINA	pc3	100-Copies_S37	99.9298	99.8261	96.0404	85.1114	59.9124	29.3559	9.5244	0	21.5117	29.37	1604124			15558			0.969875	160.137	147	32.7685			33	1	977911	12.5931087	24	41		1808	626.624		66.6314	71.8249	66.3943	113.924	111.798	93.0164	69.4677	58.9836	85.5758	97.4426	91.6143	68.5897
	ILLUMINA	IAB20_006_51	3938_S12	99.7626	99.699	99.5218	96.9333	78.1687	41.3919	15.0157	0	36.4005	29.04	1194518			23746			1.98791	146.861	134	37.951			37	0	1132571	10.61294105	31	45		1177.8	52.845		114.183	114.602	96.4369	89.4626	92.3904	100.085	79.7796	85.9126	105.97	109.579	125.35	56.9658
	ILLUMINA	IAB20_006_52	3958_S11	99.8094	99.7793	99.6689	99.485	97.2878	83.9643	63.0727	1.127	57.0578	29.14	797592			56936			7.13849	132.008	120	57.1822			56	0	1706488	17.18269591	44	69		716.8	52.192		244.801	267.25	208.753	215.58	321.175	212.066	203.656	165.664	222.432	225.437	266.317	154.727
		IAB20_006_60	4569_S10	99.8529	99.7325	93.074	60.9391	24.6672	7.6249	1.545	0	28.6741	29.66	2157060	1597855	824808	12026	4140.25	5493	0.557518	161.246	146	23.3377	8.74311	10.6367	22	0	696468	10.22854737	16	29	8	1440.5	171.398		51.0704	58.3489	47.9982	45.9976	63.8202	43.2511	51.086	61.5137	87.9773	71.7104	89.7524	46.4273
		IAB20_006_59	4565_S9	99.7124	99.6756	49.7592	2.2239	0	0	0	0	13.3652	29.98	2192738			3762			0.171566	183.08	165	9.95537			9	0	297098	4.003979607	7	12		5427	160.8		18.5023	19.1957	17.8014	18.4601	12.4561	18.2541	9.54839	18.3634	16.0985	21.9699	24.9333	8.77778
		pc2	10-Copies_S38	48.2041	17.9185	0	0	0	0	0	0	9.0528	33.01	425676			317			0.0744698	158.972	148	0.755789			0	0	22555	1.015069544	0	1		456	187.288		1.954	1.76346	0.988488	0.666667	0.701754	0.364723	1.10753	0.79235	1.93939	1.22404	0.392064	1.58974
		pc1	3-Copies_S39	51.9564	24.1823	0	0	0	0	0	0	22.5854	34.2	1615946			456			0.0282188	154.621	139	0.923567			1	0	27562	1.173745126	0	1		1618.5	185.64		2.12021	1.80258	2.83255	2.11111	2.72807	2.49327	0.172043	2.9918	2.79545	3.61749	4.80635	0
Paragon	Paragon	IAB20_006_17	COV-200328-44_S18	99.8896	99.8863	99.8863	99.7592	99.7592	99.6823	99.6823	99.2409		11.29	3039588	2.24945e+06	1.60743e+06	3035590	2.21697e+06	1.60861e+06	99.8685	146.526	149	7443.26	5499.16	4000.57	6583	13	222129193	4927.911244	3888	9789	NA	15.33	76.4		15908.1	16952.8	11109.3	8748.18	5016.66	12172.1	5546.47	5659.92	10115.3	11509.3	8158.03	2108.29
	Paragon	IAB20_006_48	TUS-07503_S16	99.9498	99.8896	99.8863	99.8863	99.8462	99.8428	99.6823	99.6823		13.1	4743712			4728917			99.6881	148.394	149	11744.5			8438	21	350492510	10530.65949	5240	14131		38	194.4		20845.9	21614.4	14835.7	14687.1	13862.6	20734.5	11330.5	17707.5	40623.9	58737	80733.7	48766.6
	Paragon	IAB20_006_47	TUS-07096_S17	99.9799	99.8896	99.8863	99.8462	99.8462	99.8462	99.6823	99.4783		13.5	3656796			3646765			99.7257	148.9	149	9088.8			6796	18	271237125	7521.080609	4273	11258		7	34.8		16731.8	17424.6	11045.8	12156.5	10944.8	16909.4	9361.25	14458.7	30137.6	42219.1	53179.8	26815.4
	Paragon	IAB20_006_07	VIR-2003-3556_S20	99.9064	99.8863	99.8462	99.7592	99.6823	99.6823	99.6823	99.4582		16.03	2595740			2575984			99.2389	145.538	149	6270.57			5357	2	187132599	4176.030153	3311	8377		0.09	0.44		11391.8	12516.6	10166.2	10262.7	5912.64	17016.6	8951.39	9491.13	21379.6	23377.5	21461.2	5411.56
	Paragon	IAB20_006_33	TUS-05621_S13	99.903	99.8896	99.8863	99.8495	99.7592	99.7592	99.7592	99.6823		16.35	3266528			3258470			99.7533	149.235	149	8135.55			7009	18	242789114	4921.812662	4686	10483		0.07	0.36		15837.6	17023.3	11840.4	10275.1	7849.55	13004.8	8075.71	10140.4	20018.9	26740.3	26502.7	11918.8
	Paragon	IAB20_006_43	TUS-06212_S14	99.8896	99.8896	99.8863	99.8863	99.8863	99.8863	99.8462	99.7592		16.69	5013008			5001395			99.7683	149.3	149	12495.2			11415	41	372895620	7192.022334	7356	16156		2.3	11.69		23615.3	24533.5	20743.7	18041.8	13240.5	26360.3	16123.4	19383.3	37730.3	47319.6	49174.4	20501.4
	Paragon	IAB20_006_35	TUS-05705_S15	99.8495	99.7692	98.2744	97.4049	95.0873	91.8567	88.8402	67.5674		16.79	75684			75316			99.5138	147.463	149	185.813			147	0	5545228	142.4778874	85	251		0.19	0.97		318.887	366.078	313.164	250.354	222.684	398.599	253.328	294.964	836.311	613.962	769.002	211.393
	Paragon	IAB20_006_46	TUS-06833_S11	99.8863	99.8863	99.8863	99.8495	99.8462	99.7592	99.7592	99.6823		17.65	3242708			3233318			99.7104	147.34	149	7970.2			6885	18	237854709	5052.505579	4371	10522		1.43	6.96		15516.5	16329	12517.5	10857.8	8177	15532.4	8280.88	9961.77	20840.6	25731.5	27104.3	10487.8
	Paragon	IAB20_006_37	TUS-05722_S12	99.8863	99.8863	99.8863	99.8462	99.7592	99.7592	99.7592	99.6823		17.68	2241534			2227807			99.3876	147.019	149	5478.21			4643	12	163486122	3570.965436	2978	6775		13.66	66.7		9997.56	10738.5	8559.76	7539.52	6460.26	12055.6	7357.89	9574.69	19454.4	22220.5	23383.2	8908.65
	Paragon	IAB20_006_45	TUS-06829_S3	99.893	99.8863	99.8863	99.8863	99.8495	99.8462	99.6823	99.6823		18.02	3606310			3595935			99.7123	149.289	149	8985.54			7446	28	268155398	5960.050141	4958	11552.5		0.45	2.16		16648.9	17576.2	12986.1	12519.3	11343.6	16641.4	10349.8	14793.6	29307.7	38830.4	42187.1	20790.3
	Paragon	IAB20_006_30	TUS-05580_S7	99.6823	99.6823	97.4584	91.84	83.6633	74.5034	67.1393	35.9641		18.46	40870			40372			98.7815	146.63	149	99.0586			73	0	2956206	86.33250607	39	132		38.2	195		170.169	196.356	159.969	153.798	162.237	234.628	138.473	185.404	440.818	273.557	383.242	101.897
	Paragon	IAB20_006_42	TUS-06211_S6	99.8094	99.6823	99.5786	98.582	98.3346	98.2008	97.9734	94.6994		18.82	240980			237614			98.6032	147.169	149	584.223			464	0	17434961	462.7282556	278	752		35.65	177.5		1036.92	1088.19	988.362	840.136	827.618	1429.24	842.392	1416.95	3486.36	1930.74	2994.94	930
	Paragon	IAB20_006_34	TUS-05637_S5	99.7592	99.7592	98.4115	97.0069	94.7696	91.7397	88.7365	68.166		19	78944			77021			97.5641	145.405	149	187.355			145	0	5591233	153.4129983	78	243		373.8	190.8		327.934	349.044	332.449	299.11	360.452	541.919	248.14	385.768	1204	617.142	854.07	189.145
	Paragon	IAB20_006_29	TUS-05576_S4	99.7592	99.475	98.7961	97.2912	94.9569	91.121	85.904	61.6046		19.21	67602			67176			99.3698	149.606	149	167.713			133	0	5005047	134.6249323	74	225		49.7	250		289.67	322.022	286.337	297.232	259.917	387.525	258.172	402.986	1118.52	563.776	659.439	206.239
	Paragon	IAB20_006_54	3969_S2	99.8896	99.8863	99.8863	99.8462	99.8462	99.7592	99.7592	99.6823		19.68	3313020			3281306			99.0427	147.933	149	8117.49			7284	16	242250141	4884.536243	4618	10495		41.55	208		15645.5	16918.8	11875.5	10600.8	7888.81	15098.8	8507.87	10362.2	20517.3	26545.7	26939.8	5035.19
	Paragon	IAB20_006_64	4652_S1	99.8863	99.8863	99.8863	99.8462	99.7592	99.6823	99.6823	99.5619		20.71	2728558			2704107			99.1039	148.231	149	6707.73			5157	10	200178789	6015.058534	3377	8183		27.68	138.2		10523.8	11577	10162.6	11096.4	9918.98	15709.2	8953.8	11950.1	26592.8	33485.2	51408.8	14333.9
	Paragon	IAB20_006_19	COV-200328-64_S19	99.8863	99.8863	99.8462	99.8462	99.7592	99.7592	99.6254	99.6254		22.6	2954596			2860377			96.8111	148.266	149	7094.44			6043	6	211719445	4928.756891	3675	8920		41	205.5		12160.7	13478.3	11815.7	11689.6	7922.39	19645.2	12535.9	10468.5	21971.8	38494.6	30257.6	9500.21
	ILLUMINA	IAB20_006_61	4591_S10	99.8896	99.8896	99.8863	99.8863	99.8462	99.8462	99.7592	99.3445		23.53	3185980			3087437			96.907	148.866	149	7690.77			6998	22	229515741	4461.356418	4525	9751		33.36	166.6		15524.6	16925.2	12315.3	9686.44	6846.5	12988.8	7829.04	8983.06	16523	16928.4	12128.7	2594.32
	ILLUMINA	IAB20_006_53	3968_S9	99.8863	99.8863	99.8462	99.7592	99.7592	99.4214	99.4214	99.1205		23.96	1580888			1529451			96.7463	149.149	149	3816.92			3167	8	113908229	2566.641191	2018	4906.5		42.8	215.5		7255.71	8549.82	5376.67	4498.77	3356.88	5638	2792.5	3687.05	7469.58	8709.22	6989.62	1383.15
	ILLUMINA	pc4	1000-Copies_S21	99.6522	98.8128	97.2778	96.0504	95.6056	95.0672	94.0706	88.0844		25.835	217872			180322			82.7651	146.524	149	441.819			380	0	13185214	320.6449028	197	604		7.36	36.6		830.203	856.684	813.043	883.848	631.333	1336.86	643.591	750.598	1825.2	1527.59	1346.26	393.419
	ILLUMINA	IAB20_006_67	6120_S8	99.8863	99.8863	99.6823	99.6823	99.3479	99.2475	99.2475	99.0803		25.63	1347614			1111785			82.5003	149.192	149	2777.09			2284	3	82876770	1911.014831	1401	3627		0.11	0.55		5978.91	6182.72	3576.84	3075.84	3189.37	3327.51	2266.88	2964.69	7031.3	7611.39	6624.62	2406.85
